# Supplementary material for: Metabolomic Analysis of the Effects of Cysteamine Zinc on the Composition and Amino Acid Profile of Mare’s Milk
Source: Life (Basel). 2026 Jun 11;16(6):983. doi: 10.3390/life16060983 (PMC13301019; doi:10.3390/life16060983)
Supplement: Supplementary file 1 [file life-16-00983-s001.zip]

Archive with 3 entries (3 files):
- T2.vs.D_pos_kegg_enrichment.xls
- T3.vs.D_neg_kegg_enrichment.xls
- The amino acid content in mare milk.xlsx
