# Supplementary material for: Metabolomic Analysis of the Effects of Cysteamine Zinc on the Composition and Amino Acid Profile of Mare’s Milk
Source: Life (Basel). 2026 Jun 11;16(6):983. doi: 10.3390/life16060983 (PMC13301019; doi:10.3390/life16060983)
Supplement: Supplementary file 1 [file life-16-00983-s001.zip › T2.vs.D_pos_kegg_enrichment.xls]

MapID	MapTitle	Pvalue	x	y	n	N	EnrichDirect	MetaIDs	kegg_cpd_id
map00350	Tyrosine metabolism	0.0178444236176195	3	4	18	100	Over	acetoacetate; Hydroquinone; L-Tyrosine	cpd:C00164,cpd:C00530,cpd:C00082
map00360	Phenylalanine metabolism	0.039441118528011	3	5	18	100	Over	2-Phenylethylamine; Phenylglyoxylic acid; L-Tyrosine	cpd:C05332,cpd:C02137,cpd:C00082
map00232	Caffeine metabolism	0.082634508348794	2	3	18	100	Over	7-Methylxanthine; Paraxanthine	cpd:C16353,cpd:C13747
map00340	Histidine metabolism	0.147424593079969	2	4	18	100	Over	L-Histidine; 1-Methylhistidine	cpd:C00135,cpd:C01152
map05230	Central carbon metabolism in cancer	0.147424593079969	2	4	18	100	Over	L-Histidine; Methionine	cpd:C00135,cpd:C00073;cpd:C01733
map00072	Synthesis and degradation of ketone bodies	0.18	1	1	18	100	Over	acetoacetate	cpd:C00164
map00730	Thiamine metabolism	0.18	1	1	18	100	Over	L-Tyrosine	cpd:C00082
map01523	Antifolate resistance	0.18	1	1	18	100	Over	Methionine	cpd:C00073;cpd:C01733
map04010	MAPK signaling pathway	0.18	1	1	18	100	Over	cAMP	cpd:C00575
map04014	Ras signaling pathway	0.18	1	1	18	100	Over	cAMP	cpd:C00575
map04015	Rap1 signaling pathway	0.18	1	1	18	100	Over	cAMP	cpd:C00575
map04020	Calcium signaling pathway	0.18	1	1	18	100	Over	cAMP	cpd:C00575
map04022	cGMP-PKG signaling pathway	0.18	1	1	18	100	Over	cAMP	cpd:C00575
map04062	Chemokine signaling pathway	0.18	1	1	18	100	Over	cAMP	cpd:C00575
map04066	HIF-1 signaling pathway	0.18	1	1	18	100	Over	L-Ascorbate	cpd:C00072
map04072	Phospholipase D signaling pathway	0.18	1	1	18	100	Over	cAMP	cpd:C00575
map04211	Longevity regulating pathway	0.18	1	1	18	100	Over	cAMP	cpd:C00575
map04213	Longevity regulating pathway - multiple species	0.18	1	1	18	100	Over	cAMP	cpd:C00575
map04270	Vascular smooth muscle contraction	0.18	1	1	18	100	Over	cAMP	cpd:C00575
map04340	Hedgehog signaling pathway	0.18	1	1	18	100	Over	cAMP	cpd:C00575
map00400	Phenylalanine, tyrosine and tryptophan biosynthesis	0.219413576114607	2	5	18	100	Over	D-Erythrose 4-phosphate; L-Tyrosine	cpd:C00279,cpd:C00082
map00053	Ascorbate and aldarate metabolism	0.329090909090909	1	2	18	100	Over	L-Ascorbate	cpd:C00072
map00130	Ubiquinone and other terpenoid-quinone biosynthesis	0.329090909090909	1	2	18	100	Over	L-Tyrosine	cpd:C00082
map00280	Valine, leucine and isoleucine degradation	0.329090909090909	1	2	18	100	Over	acetoacetate	cpd:C00164
map00640	Propanoate metabolism	0.329090909090909	1	2	18	100	Over	acetoacetate	cpd:C00164
map00780	Biotin metabolism	0.329090909090909	1	2	18	100	Over	Biotin	cpd:C00120
map00982	Drug metabolism - cytochrome P450	0.329090909090909	1	2	18	100	Over	Normorphine	cpd:C11785
map01522	Endocrine resistance	0.329090909090909	1	2	18	100	Over	cAMP	cpd:C00575
map04024	cAMP signaling pathway	0.329090909090909	1	2	18	100	Over	cAMP	cpd:C00575
map04114	Oocyte meiosis	0.329090909090909	1	2	18	100	Over	cAMP	cpd:C00575
map04261	Adrenergic signaling in cardiomyocytes	0.329090909090909	1	2	18	100	Over	cAMP	cpd:C00575
map00970	Aminoacyl-tRNA biosynthesis	0.411536194599092	3	11	18	100	Over	L-Histidine; Methionine; L-Tyrosine	cpd:C00135,cpd:C00073;cpd:C01733,cpd:C00082
map00030	Pentose phosphate pathway	0.452319109461967	1	3	18	100	Over	D-Erythrose 4-phosphate	cpd:C00279
map00310	Lysine degradation	0.452319109461967	1	3	18	100	Over	acetoacetate	cpd:C00164
map00410	beta-Alanine metabolism	0.452319109461967	1	3	18	100	Over	L-Histidine	cpd:C00135
map00650	Butanoate metabolism	0.452319109461967	1	3	18	100	Over	acetoacetate	cpd:C00164
map00750	Vitamin B6 metabolism	0.452319109461967	1	3	18	100	Over	D-Erythrose 4-phosphate	cpd:C00279
map00240	Pyrimidine metabolism	0.553950614922633	1	4	18	100	Over	UDP	cpd:C00015
map00590	Arachidonic acid metabolism	0.553950614922633	1	4	18	100	Over	Thromboxane B2	cpd:C05963
map00860	Porphyrin and chlorophyll metabolism	0.553950614922633	1	4	18	100	Over	Biliverdin	cpd:C00500
map01200	Carbon metabolism	0.553950614922633	1	4	18	100	Over	D-Erythrose 4-phosphate	cpd:C00279
map04726	Serotonergic synapse	0.553950614922633	1	4	18	100	Over	Thromboxane B2	cpd:C05963
map04977	Vitamin digestion and absorption	0.606254026159938	2	7	18	100	Over	Biotin; L-Ascorbate	cpd:C00120,cpd:C00072
map01230	Biosynthesis of amino acids	0.698702043890178	3	13	18	100	Over	L-Histidine; Methionine; D-Erythrose 4-phosphate	cpd:C00135,cpd:C00073;cpd:C01733,cpd:C00279
map01100	Metabolic pathways	0.999999999999999	13	71	18	100	Over	acetoacetate; Biotin; L-Histidine; 7-Methylxanthine; Methionine; Hydroquinone; UDP; D-Erythrose 4-phosphate; L-Tyrosine; Thromboxane B2; Paraxanthine; L-Ascorbate; Biliverdin	cpd:C00164,cpd:C00120,cpd:C00135,cpd:C16353,cpd:C00073;cpd:C01733,cpd:C00530,cpd:C00015,cpd:C00279,cpd:C00082,cpd:C05963,cpd:C13747,cpd:C00072,cpd:C00500
map00230	Purine metabolism	1	1	5	18	100	Over	cAMP	cpd:C00575
map00270	Cysteine and methionine metabolism	1	1	5	18	100	Over	Methionine	cpd:C00073;cpd:C01733
map04080	Neuroactive ligand-receptor interaction	1	1	5	18	100	Over	UDP	cpd:C00015
map04974	Protein digestion and absorption	1	2	10	18	100	Over	L-Histidine; Methionine	cpd:C00135,cpd:C00073;cpd:C01733
map04978	Mineral absorption	1	1	5	18	100	Over	Methionine	cpd:C00073;cpd:C01733
