# Supplementary material for: Metabolomic Analysis of the Effects of Cysteamine Zinc on the Composition and Amino Acid Profile of Mare’s Milk
Source: Life (Basel). 2026 Jun 11;16(6):983. doi: 10.3390/life16060983 (PMC13301019; doi:10.3390/life16060983)
Supplement: Supplementary file 1 [file life-16-00983-s001.zip › T3.vs.D_neg_kegg_enrichment.xls]

MapID	MapTitle	Pvalue	x	y	n	N	EnrichDirect	MetaIDs	kegg_cpd_id
map00920	Sulfur metabolism	0.0184873949579832	2	2	12	85	Over	Taurine; L-cysteine	cpd:C00245,cpd:C00097
map00120	Primary bile acid biosynthesis	0.0510073909081705	2	3	12	85	Over	Taurine; Taurochenodeoxycholic acid	cpd:C00245,cpd:C05465
map00430	Taurine and hypotaurine metabolism	0.0510073909081705	2	3	12	85	Over	Taurine; L-cysteine	cpd:C00245,cpd:C00097
map04976	Bile secretion	0.0809357234830663	3	8	12	85	Over	Valproic acid; Taurochenodeoxycholic acid; Hydrocortisone	cpd:C07185,cpd:C05465,cpd:C00735
map00232	Caffeine metabolism	0.141176470588235	1	1	12	85	Over	Xanthosine	cpd:C01762
map00260	Glycine, serine and threonine metabolism	0.141176470588235	1	1	12	85	Over	L-cysteine	cpd:C00097
map00982	Drug metabolism - cytochrome P450	0.141176470588235	1	1	12	85	Over	Valproic acid	cpd:C07185
map04122	Sulfur relay system	0.141176470588235	1	1	12	85	Over	L-cysteine	cpd:C00097
map04960	Aldosterone-regulated sodium reabsorption	0.141176470588235	1	1	12	85	Over	Hydrocortisone	cpd:C00735
map04979	Cholesterol metabolism	0.141176470588235	1	1	12	85	Over	Taurochenodeoxycholic acid	cpd:C05465
map05215	Prostate cancer	0.141176470588235	1	1	12	85	Over	Hydrocortisone	cpd:C00735
map04080	Neuroactive ligand-receptor interaction	0.14389648503147	2	5	12	85	Over	Taurine; Hydrocortisone	cpd:C00245,cpd:C00735
map00140	Steroid hormone biosynthesis	0.256031680493715	2	7	12	85	Over	Hydrocortisone; Estrone	cpd:C00735,cpd:C00468
map00270	Cysteine and methionine metabolism	0.263865546218487	1	2	12	85	Over	L-cysteine	cpd:C00097
map00400	Phenylalanine, tyrosine and tryptophan biosynthesis	0.263865546218487	1	2	12	85	Over	3-Hydroxybenzoic acid	cpd:C00587
map00730	Thiamine metabolism	0.263865546218487	1	2	12	85	Over	L-cysteine	cpd:C00097
map00770	Pantothenate and CoA biosynthesis	0.263865546218487	1	2	12	85	Over	L-cysteine	cpd:C00097
map00970	Aminoacyl-tRNA biosynthesis	0.263865546218487	1	2	12	85	Over	L-cysteine	cpd:C00097
map04917	Prolactin signaling pathway	0.263865546218487	1	2	12	85	Over	Estrone	cpd:C00468
map04927	Cortisol synthesis and secretion	0.263865546218487	1	2	12	85	Over	Hydrocortisone	cpd:C00735
map04934	Cushing's syndrome	0.263865546218487	1	2	12	85	Over	Hydrocortisone	cpd:C00735
map05200	Pathways in cancer	0.263865546218487	1	2	12	85	Over	Hydrocortisone	cpd:C00735
map00230	Purine metabolism	0.370294623873646	1	3	12	85	Over	Xanthosine	cpd:C01762
map00240	Pyrimidine metabolism	0.370294623873646	1	3	12	85	Over	Uridine	cpd:C00299
map00330	Arginine and proline metabolism	0.462446630136039	1	4	12	85	Over	D-Proline	cpd:C00763
map00480	Glutathione metabolism	0.462446630136039	1	4	12	85	Over	L-cysteine	cpd:C00097
map00630	Glyoxylate and dicarboxylate metabolism	0.462446630136039	1	4	12	85	Over	4-Hydroxy-2-Oxoglutaric Acid	cpd:C01127
map01200	Carbon metabolism	0.462446630136039	1	4	12	85	Over	L-cysteine	cpd:C00097
map01230	Biosynthesis of amino acids	0.462446630136039	1	4	12	85	Over	L-cysteine	cpd:C00097
map02010	ABC transporters	0.462446630136039	1	4	12	85	Over	Taurine	cpd:C00245
map04216	Ferroptosis	0.462446630136039	1	4	12	85	Over	L-cysteine	cpd:C00097
map00350	Tyrosine metabolism	0.542084166412182	1	5	12	85	Over	Gentisic acid	cpd:C00628
map04913	Ovarian steroidogenesis	0.542084166412182	1	5	12	85	Over	Estrone	cpd:C00468
