# Supplementary material for: Metabolomic Analysis of the Effects of Cysteamine Zinc on the Composition and Amino Acid Profile of Mare’s Milk
Source: Life (Basel). 2026 Jun 11;16(6):983. doi: 10.3390/life16060983 (PMC13301019; doi:10.3390/life16060983)
Supplement: Supplementary file 1 [file life-16-00983-s001.zip › The amino acid content in mare milk.xlsx]

## Sheet: Sheet1
Grouping	L-Alanine	L-(+)-Arginine	L-Asparagine Anhydrous	L-AsparticAcid	L-Glutamine	L-GlutamicAcid	Glycine	L-Histidine	L-Isoleucine	L-Leucine	L-Hydroxyproline	L-Tryptophan	L-(+)-Lysine	L-Methionine	L-Phenylalanine	L-Proline	L-Serine	L-(-)-Threonine	L-(-)-Tyrosine	L-Valine
Control group	39.7454	20.5901	28.8116	20.4439	705.836	183.454	4.73068	23.6515	1.38045	2.8845	2.93772	2.48431	13.5533	0.128876	1.12841	1.34581	33.8211	12.3294	0.469612	4.26655
Control group	26.4881	10.6462	25.6971	7.32829	814.201	194.728	3.12996	7.34677	0.758375	1.55973	1.92434	2.20947	15.5138	0.0431048	0.494706	1.16327	15.5505	7.7411	0.212351	2.73079
Control group	32.5085	19.8152	25.3913	9.21358	870.383	265.912	2.62028	9.03075	0.949819	1.95386	2.35665	2.96597	23.4885	0.103802	0.855425	1.72457	19.0689	6.91184	0.279831	2.88727
Control group	36.1352	19.8328	31.5457	9.48836	972.87	228.046	4.41641	11.163	1.45205	3.30996	2.68179	2.11705	14.1521	0.0986476	0.96522	1.78823	21.4457	11.9352	0.380008	4.62742
Control group	27.9995	14.922	13.6879	5.83035	212.718	121.88	2.74154	6.2987	1.09997	2.75515	2.01516	1.64411	8.71455	0.056916	1.13226	1.07144	5.2569	8.18231	0.474301	3.31042
Control group	28.3629	12.7555	20.7515	7.42593	436.609	91.1009	2.31845	3.35247	0.991542	1.97955	2.23049	2.72562	12.715	0.0607172	0.752428	1.07606	24.9076	6.9121	0.439017	3.47257
CS-Zn group	34.4323	19.444	19.0354	16.1478	408.084	178.747	2.94554	20.063	1.60973	4.77963	2.38733	1.93637	9.62433	0.129971	1.7297	1.20626	14.7802	9.76628	0.467104	4.66964
CS-Zn group	29.4728	12.8258	14.6939	12.222	130.799	158.496	1.44415	6.12454	1.04297	2.79295	2.06913	1.50175	7.1512	0.075278	1.0277	0.939377	5.98145	7.44311	0.393959	2.93421
CS-Zn group	35.9352	10.3296	19.3342	6.95951	526.643	143.06	2.51481	6.02928	1.18485	3.7445	2.3481	1.16206	8.60641	0.120848	1.34243	0.912577	18.9489	10.4195	0.972392	4.92685
CS-Zn group	27.3894	10.8798	16.3005	6.60218	296.856	107.72	2.18368	7.35234	1.19464	2.63897	1.92195	1.82718	13.6379	0.120086	1.63434	1.0859	9.94043	11.3447	1.19028	3.18445
CS-Zn group	37.2667	17.6366	25.9291	9.55168	483.592	167.386	3.14565	8.6733	1.03725	2.43946	2.70403	2.61133	15.3945	0.0737668	1.11882	1.17544	29.1833	9.71632	0.534255	3.32212
CS-Zn group	29.3368	8.35826	13.7176	5.28711	212.318	147.147	1.81185	1.38628	0.528772	1.40938	2.24286	2.08892	7.54297	0.042788	0.780785	0.769209	7.39878	7.16366	0.377696	1.78278
